# Supplementary material for: Airport route development strategy planning and performance measurement with a dynamic performance management framework
Source: PLoS One. 2022 Jul 12;17(7):e0271452. doi: 10.1371/journal.pone.0271452 (PMC9275706; doi:10.1371/journal.pone.0271452)
Supplement: S1 Data — (XLSX) [file pone.0271452.s002.xlsx]

## Sheet: Sheet3
Basic Assumptions													Aeronautical Fees							Non-Aeronautical Fees		Local Revenue
		departerue Airport	Destination Airport	Distance		Aircraft type	MTOW	Available Seats	Load Factor	Passenger Load	Parking Time	Bridge Time	Landing and Taking-off charge	Parking Charge	Single Bridge Charge	Passenger Service Fee	Passenger Security	Average passenger cost	cost one-way	average passnger spending	non-aeronatuial revenue	Average Local Expendituer	Local R
Standard Charging		HGH	CDG	2000		A330-200	238	264	0.7	184	3	3	1588.91	238.336	88.8652	1907.64	327.024	9.47895	1744.13	2.38899	439.575	683	125672
Standard Charging		HGH	CDG	2000		A330-200	238	264	0.8	211	3	3	1588.91	238.336	88.8652	2187.56	375.011	9.47895	2000.06	2.38899	504.077	683	144113
Standard Charging		HGH	CDG	2000		A330-200	238	264	0.9	237	3	3	1588.91	238.336	88.8652	2457.12	421.221	9.47895	2246.51	2.38899	566.191	683	161871
Charge Rate	6.7518
landing fee_standard	Discout_landing Fee	landing income	other aeronatucial income_constant	Passnger Fees	non-aeronatuical income	cost	profit_landing fee Waiver
	1	0	327.202	4142.3	439.575	3488.25	1420.82
	0.8	317.782	327.202	4142.3	439.575	3488.25	1738.61
	0.6	635.564	327.202	4142.3	439.575	3488.25	2056.39
	0.4	953.346	327.202	4142.3	439.575	3488.25	2374.17
	0.2	1271.13	327.202	4142.3	439.575	3488.25	2691.95
	0	1588.91	327.202	4142.3	439.575	3488.25	3009.73
Pax Servcie_discount	Discout_passnger Fees	Passnger Service Fees	landing income	other aeronatucial income_constant	Passenger Security Fees	non-aeronatuical income	cost	profit_Passnger fee Waiver
	1	0	1588.91	327.202	327.024	439.575	3488.25	-805.545
	0.8	763.056	1588.91	327.202	327.024	439.575	3488.25	-42.4894
	0.6	1526.11	1588.91	327.202	327.024	439.575	3488.25	720.566
	0.4	2289.17	1588.91	327.202	327.024	439.575	3488.25	1483.62
	0.2	3052.22	1588.91	327.202	327.024	439.575	3488.25	2246.68
	0	3815.28	1588.91	327.202	327.024	439.575	3488.25	3009.73
